# Supplementary material for: Strain variation identifies a neural substrate for behavioral evolution in Drosophila
Source: bioRxiv. 2025 Aug 22:2025.08.15.670615. Preprint. [Version 2] doi: 10.1101/2025.08.15.670615 (PMC12393324; doi:10.1101/2025.08.15.670615)
Supplement: Supplement 1 [file media-1.xlsx]

## Sheet: Fig. 1B
Fig. 1B
14 separate one-sample Wilcoxon Signed Rank Tests (one per strain)
D. melanogaster strain	CO13N	GU7	CO4N	RG38N	CO8N	SD101N	PC10	RG4N	ZI418N	CS	FR54N	RG11N	FR126N	Oregon-R
Theoretical median	0	0	0	0	0	0	0	0	0	0	0	0	0	0
Actual median	0.8389	0.8935	0.9292	0.8469	0.7113	0.6259	0.6302	0.5665	0.3377	0.2086	0.1913	0.1201		-0.2572
Number of values	17	20	11	19	14	13	5	15	21	18	19	19		15
Wilcoxon Signed Rank Test
Sum of signed ranks (W)	153	208	64	178	103	59	7	46	102	31	10	48		-45
Sum of positive ranks	153	209	65	184	104	75	11	83	166.5	101	100	119		37.5
Sum of negative ranks	0	-1	-1	-6	-1	-16	-4	-37	-64.5	-70	-90	-71		-82.5
P value (two tailed)	<0.0001	<0.0001	0.002	<0.0001	0.0002	0.0398	0.4375	0.2078	0.0775	0.515	0.8506	0.3522		0.2121
P value summary	****	****	**	****	***	*	ns	ns	ns	ns	ns	ns	ns	ns

## Sheet: Fig. 1C
Fig. 1C
CO13N males	n=9 animals
CS males	n=9 animals

## Sheet: Fig. 1E
Fig. 1E
Column B	Data Set-B
vs.	vs.
Column A	Data Set-A
Mann Whitney test
P value	0.0449
Exact or approximate P value?	Exact
P value summary	*
Significantly different (P < 0.05)?	Yes
One- or two-tailed P value?	Two-tailed
Sum of ranks in column A,B	115 , 185
Mann-Whitney U	37
Difference between medians
Median of column A	0.4178, n=12
Median of column B	0.6506, n=12
Difference: Actual	0.2328
Difference: Hodges-Lehmann	0.2059

## Sheet: Fig. 1F
Fig. 1F - CO13N			Fig. 1F - RG38N			Fig. 1F - CS			Fig. 1F - ZI418N
Column B	CO13N-sim		Column D	RG83N-sim		Column F	CS-sim		Column H	ZI418N-sim
vs.	vs.		vs.	vs.		vs.	vs.		vs.	vs.
Column A	CO13N-mel		Column C	RG38N-mel		Column E	CS-mel		Column G	ZI418N-mel
Wilcoxon matched-pairs signed rank test			Wilcoxon matched-pairs signed rank test			Wilcoxon matched-pairs signed rank test			Wilcoxon matched-pairs signed rank test
P value	<0.0001		P value	<0.0001		P value	0.2293		P value	0.6758
Exact or approximate P value?	Exact		Exact or approximate P value?	Exact		Exact or approximate P value?	Exact		Exact or approximate P value?	Exact
P value summary	****		P value summary	****		P value summary	ns		P value summary	ns
Significantly different (P < 0.05)?	Yes		Significantly different (P < 0.05)?	Yes		Significantly different (P < 0.05)?	No		Significantly different (P < 0.05)?	No
One- or two-tailed P value?	Two-tailed		One- or two-tailed P value?	Two-tailed		One- or two-tailed P value?	Two-tailed		One- or two-tailed P value?	Two-tailed
Sum of positive, negative ranks	0.000 , -120.0		Sum of positive, negative ranks	0.000 , -120.0		Sum of positive, negative ranks	38.00 , -82.00		Sum of positive, negative ranks	23.00 , -32.00
Sum of signed ranks (W)	-120		Sum of signed ranks (W)	-120		Sum of signed ranks (W)	-44		Sum of signed ranks (W)	-9
Number of pairs	15		Number of pairs	15		Number of pairs	15		Number of pairs	10
Number of ties (ignored)	0		Number of ties (ignored)	0		Number of ties (ignored)	0		Number of ties (ignored)	0
Median of differences			Median of differences			Median of differences			Median of differences
Median	-0.6992		Median	-0.5332		Median	-0.1521		Median	-0.07

## Sheet: Fig. 1G
Fig. 1G - CO13N			Fig. 1G - RG38N			Fig. 1G - CS			Fig. 1G - ZI418N
Column B	CO13N (7T)		Column D	RG-38N (7T)		Column F	CS (7T)		Column H	ZI418N (7T)
vs.	vs.		vs.	vs.		vs.	vs.		vs.	vs.
Column A	CO13N (HEX)		Column C	RG-38N (HEX)		Column E	CS (HEX)		Column G	ZI418N (HEX)
Wilcoxon matched-pairs signed rank test			Wilcoxon matched-pairs signed rank test			Wilcoxon matched-pairs signed rank test			Wilcoxon matched-pairs signed rank test
P value	0.0005		P value	0.0015		P value	0.3687		P value	0.8345
Exact or approximate P value?	Exact		Exact or approximate P value?	Exact		Exact or approximate P value?	Exact		Exact or approximate P value?	Exact
P value summary	***		P value summary	**		P value summary	ns		P value summary	ns
Significantly different (P < 0.05)?	Yes		Significantly different (P < 0.05)?	Yes		Significantly different (P < 0.05)?	No		Significantly different (P < 0.05)?	No
One- or two-tailed P value?	Two-tailed		One- or two-tailed P value?	Two-tailed		One- or two-tailed P value?	Two-tailed		One- or two-tailed P value?	Two-tailed
Sum of positive, negative ranks	9.000 , -144.0		Sum of positive, negative ranks	2.000 , -76.00		Sum of positive, negative ranks	51.00 , -27.00		Sum of positive, negative ranks	42.00 , -36.00
Sum of signed ranks (W)	-135		Sum of signed ranks (W)	-74		Sum of signed ranks (W)	24		Sum of signed ranks (W)	6
Number of pairs	17		Number of pairs	12		Number of pairs	12		Number of pairs	12
Number of ties (ignored)	0		Number of ties (ignored)	0		Number of ties (ignored)	0		Number of ties (ignored)	0

## Sheet: Fig. 2A
Fig. 2A - CO13N hybrid max ΔF/F			Fig. 2A - CS hybrid max ΔF/F
Column B	tap sim		Column B	sim
vs.	vs.		vs.	vs.
Column A	tap mel		Column A	mel
Paired t test			Paired t test
P value	0.5155		P value	0.4867
P value summary	ns		P value summary	ns
Significantly different (P < 0.05)?	No		Significantly different (P < 0.05)?	No
One- or two-tailed P value?	Two-tailed		One- or two-tailed P value?	Two-tailed
t, df	t=0.6908, df=6		t, df	t=0.7506, df=5
Number of pairs	7		Number of pairs	6
How big is the difference?			How big is the difference?
Mean of differences (B - A)	0.05276		Mean of differences (B - A)	0.1038
SD of differences	0.2021		SD of differences	0.3388
SEM of differences	0.07638		SEM of differences	0.1383
95% confidence interval	-0.1341 to 0.2397		95% confidence interval	-0.2517 to 0.4594
R squared (partial eta squared)	0.07367		R squared (partial eta squared)	0.1013

## Sheet: Fig. 2C
Fig. 2C - CO13N hybrid EXPT			Fig. 2C - CS hybrid EXPT			Fig. 2C - CO13N hybrid CTRL			Fig. 2C - CS hybrid CTRL
Column B	during		Column D	during		Column F	during		Column H	during
vs.	vs.		vs.	vs.		vs.	vs.		vs.	vs.
Column A	before		Column C	before		Column E	before		Column G	before
Wilcoxon matched-pairs signed rank test			Wilcoxon matched-pairs signed rank test			Wilcoxon matched-pairs signed rank test			Wilcoxon matched-pairs signed rank test
P value	0.002		P value	0.2002		P value	0.3125		P value	0.5469
Exact or approximate P value?	Exact		Exact or approximate P value?	Exact		Exact or approximate P value?	Exact		Exact or approximate P value?	Exact
P value summary	**		P value summary	ns		P value summary	ns		P value summary	ns
Significantly different (P < 0.05)?	Yes		Significantly different (P < 0.05)?	No		Significantly different (P < 0.05)?	No		Significantly different (P < 0.05)?	No
One- or two-tailed P value?	Two-tailed		One- or two-tailed P value?	Two-tailed		One- or two-tailed P value?	Two-tailed		One- or two-tailed P value?	Two-tailed
Sum of positive, negative ranks	0.000 , -55.00		Sum of positive, negative ranks	18.00 , -48.00		Sum of positive, negative ranks	16.00 , -5.000		Sum of positive, negative ranks	23.00 , -13.00
Sum of signed ranks (W)	-55		Sum of signed ranks (W)	-30		Sum of signed ranks (W)	11		Sum of signed ranks (W)	10
Number of pairs	10		Number of pairs	11		Number of pairs	9		Number of pairs	9
Number of ties (ignored)	0		Number of ties (ignored)	0		Number of ties (ignored)	3		Number of ties (ignored)	1

## Sheet: Fig. 2F
Fig. 2F
Experimental CO13N hybrid			n=7 animals
Control CO13N hybrid			n=7 animals
Experimental CS hybrid			n=7 animals
Control CS hybrid			n=7 animals

## Sheet: Fig. 2G
Fig. 2G - Pause length								Fig. 2G - Facing angle CO13N EXPT			Fig. 2G - Facing angle CO13N CTRL
Kruskal-Wallis test								Column B	CO13N EXPT post		Column D	CO13N CTRL post
P value	<0.0001							vs.	vs.		vs.	vs.
Exact or approximate P value?	Approximate							Column A	CO13N EXPT pre		Column C	CO13N CTRL pre
P value summary	****
Do the medians vary signif. (P < 0.05)?	Yes							Wilcoxon matched-pairs signed rank test			Wilcoxon matched-pairs signed rank test
Number of groups	4							P value	<0.0001		P value	0.6387
Kruskal-Wallis statistic	74.72							Exact or approximate P value?	Exact		Exact or approximate P value?	Exact
								P value summary	****		P value summary	ns
Data summary								Significantly different (P < 0.05)?	Yes		Significantly different (P < 0.05)?	No
Number of treatments (columns)	4							One- or two-tailed P value?	Two-tailed		One- or two-tailed P value?	Two-tailed
Number of values (total)	97							Sum of positive, negative ranks	1034 , -1.000		Sum of positive, negative ranks	51.00 , -69.00
								Sum of signed ranks (W)	1033		Sum of signed ranks (W)	-18
Dunn's multiple comparisons test	Mean rank diff.	Significant?	Summary	Adjusted P Value				Number of pairs	45		Number of pairs	15
Column A vs. Column B	47.75	Yes	****	<0.0001	A-B			Number of ties (ignored)	0		Number of ties (ignored)	0
Column A vs. Column C	42.72	Yes	****	<0.0001	A-C
Column A vs. Column D	47.75	Yes	****	<0.0001	A-D
Column B vs. Column C	-5.029	No	ns	>0.9999	B-C			Fig. 2G - Facing angle CS EXPT			Fig. 2G - Facing angle CS CTRL
Column B vs. Column D	0	No	ns	>0.9999	B-D
Column C vs. Column D	5.029	No	ns	>0.9999	C-D			Column F	CS EXPT post		Column H	CS CTRL post
								vs.	vs.		vs.	vs.
Test details	Mean rank 1	Mean rank 2	Mean rank diff.	n1	n2	Z		Column E	CS EXPT pre		Column G	CS CTRL pre
Column A vs. Column B	78.25	30.5	47.75	34	14	6.115
Column A vs. Column C	78.25	35.53	42.72	34	34	7.163		Wilcoxon matched-pairs signed rank test			Wilcoxon matched-pairs signed rank test
Column A vs. Column D	78.25	30.5	47.75	34	15	6.264		P value	0.001		P value	0.6788
Column B vs. Column C	30.5	35.53	-5.029	14	34	0.6441		Exact or approximate P value?	Exact		Exact or approximate P value?	Exact
Column B vs. Column D	30.5	30.5	0	14	15	0		P value summary	**		P value summary	ns
Column C vs. Column D	35.53	30.5	5.029	34	15	0.6598		Significantly different (P < 0.05)?	Yes		Significantly different (P < 0.05)?	No
								One- or two-tailed P value?	Two-tailed		One- or two-tailed P value?	Two-tailed
Compact letter display								Sum of positive, negative ranks	801.0 , -234.0		Sum of positive, negative ranks	68.00 , -52.00
Column A	A							Sum of signed ranks (W)	567		Sum of signed ranks (W)	16
Column C	B							Number of pairs	45		Number of pairs	15
Column B	B							Number of ties (ignored)	0		Number of ties (ignored)	0
Column D	B

## Sheet: Fig. 3A
Fig. 3A - CO13N hybrid P1 > GCaMP					Fig. 3A - CS hybrid P1 > GCaMP
Column B	sim				Column B	sim
vs.	vs.				vs.	vs.
Column A	mel				Column A	mel
Wilcoxon matched-pairs signed rank test					Wilcoxon matched-pairs signed rank test
P value	0.002				P value	0.002
Exact or approximate P value?	Exact				Exact or approximate P value?	Exact
P value summary	**				P value summary	**
Significantly different (P < 0.05)?	Yes				Significantly different (P < 0.05)?	Yes
One- or two-tailed P value?	Two-tailed				One- or two-tailed P value?	Two-tailed
Sum of positive, negative ranks	0.000 , -55.00				Sum of positive, negative ranks	0.000 , -55.00
Sum of signed ranks (W)	-55				Sum of signed ranks (W)	-55
Number of pairs	10				Number of pairs	10
Number of ties (ignored)	0				Number of ties (ignored)	0

[truncated: 32 more sheets: Fig. 3B, Fig. 3C, Fig. 3D, Fig. 4B, Fig. 4C, Fig. 4D, Fig. 4F, Fig. 4G, Fig. 4I, Fig. 4J, Fig. S1A, Fig. S1B, Fig. S1C, Fig. S1D, Fig. S1E, Fig. S1F, Fig. S1G, Fig. S1H, Fig. S1I, Fig. S1J …]
